# Supplementary material for: Social Media in Pacific Communities: A Scoping Review Exploring Benefits, Challenges and Opportunities for Healthcare
Source: Healthcare (Basel). 2026 Jun 11;14(12):1656. doi: 10.3390/healthcare14121656 (PMC13299853; doi:10.3390/healthcare14121656)
Supplement: Supplementary file 1 [file healthcare-14-01656-s001.zip]

Archive with 2 entries (2 files):
- File S1- Search strategy.pdf
- Table S1 - Preferred Reporting Items for Systematic reviews and Meta-Analyses extension for Scoping Reviews.pdf
